# Supplementary material for: Retaining Healthcare Workers: A Systematic Review of Strategies for Sustaining Power in the Workplace
Source: Healthcare (Basel). 2023 Jun 29;11(13):1887. doi: 10.3390/healthcare11131887 (PMC10341299; doi:10.3390/healthcare11131887)
Supplement: Supplementary file 1 [file healthcare-11-01887-s001.zip]

Archive with 1 entries (1 files):
- healthcare-2454640-supplementary.pdf
